# Supplementary material for: Metabolic Hijacking of Hexose Metabolism to Ascorbate Synthesis Is the Unifying Biochemical Basis of Murine Liver Fibrosis
Source: Cells. 2023 Feb 2;12(3):485. doi: 10.3390/cells12030485 (PMC9914390; doi:10.3390/cells12030485)
Supplement: Supplementary file 1 [file cells-12-00485-s001.zip]

Archive with 1 entries (1 files):
- cells-2186795-supplementary.xlsx
