# Supplementary material for: Metabolic Hijacking of Hexose Metabolism to Ascorbate Synthesis Is the Unifying Biochemical Basis of Murine Liver Fibrosis
Source: Cells. 2023 Feb 2;12(3):485. doi: 10.3390/cells12030485 (PMC9914390; doi:10.3390/cells12030485)
Supplement: Supplementary file 1 [file cells-12-00485-s001.zip › cells-2186795-supplementary.xlsx]

## Sheet: Table S1
Primers	Gene Symbol	Assay ID	Forward primer	Probe	Reverse primer
Aldehyde reductase	Akr1a4	Mm00480608_m1
Aldose reductase	Akr1b3	Mm01135578_g1
Gulonolactonase (SMP-30; regucalcin)	Rgn	Mm00485711_m1
Glucokinase	Gck	Mm00439129_m1
ADP-dependent glucokinase	Adpgk	Mm00511302_m1
Hexokinase 1	Hk1	Mm00439344_m1
Hexokinase 2	Hk2	Mm00443385_m1
UDP-glucose pyrophosphorylase 2	Ugp2	Mm00454826_m1
UDP-glucose 6-dehydrogenase	Ugdh	Mm00447643_m1
UDP-glucuronyl transferases	Ugt1a1	Mm07306663_mH
Gulonolactone oxidase	Gulo	Mm00626646_m1
beta 2-microglobulin	b2MG		ctgatacatacgcctgcagagttaa	gaccgtctactgggatcgagacatgtg	atgaatcttcagagcatcatgat
